# Supplementary material for: Acute Ischemic Stroke and Transient Ischemic Attack in ST-Segment Elevation Myocardial Infarction Patients Who Underwent Primary Percutaneous Coronary Intervention
Source: J Clin Med. 2023 Jan 20;12(3):840. doi: 10.3390/jcm12030840 (PMC9917385; doi:10.3390/jcm12030840)
Supplement: Supplementary file 1 [file jcm-12-00840-s001.zip]

Archive with 1 entries (1 files):
- jcm-2122875-SI.pdf
